# Supplementary material for: miR-34a and IRE1A/XBP-1(S) Form a Double-Negative Feedback Loop to Regulate Hypoxia-Induced EMT, Metastasis, Chemo-Resistance and Autophagy
Source: Cancers (Basel). 2023 Feb 10;15(4):1143. doi: 10.3390/cancers15041143 (PMC9954576; doi:10.3390/cancers15041143)
Supplement: Supplementary file 1 [file cancers-15-01143-s001.zip]

Archive with 1 entries (1 files):
- cancers-2158458-supplementary.pdf
